# Supplementary material for: The incidence and influencing factors of postoperative acute kidney injury in elderly patients with hip fractures: A meta-analyses
Source: PLoS One. 2025 Jun 20;20(6):e0322228. doi: 10.1371/journal.pone.0322228 (PMC12180726; doi:10.1371/journal.pone.0322228)
Supplement: S1 — (XLSX) [file pone.0322228.s003.xlsx]

## Sheet: Sheet1
Serial number	year	title	source	reason
1	2023	What do hip fracture patients die from?	pubmed	Not relevant to the research topic
2	2021	What Is the Quality of Surgical Care for Patients with Hip Fractures at Critical Access Hospitals?	PubMed	Not relevant to the research topic
3	2023	Validity of 16 AHRQ Patient Safety Indicators to identify in-hospital complications: a medical record review across nine Swiss hospitals	PubMed	Not relevant to the research topic
4	2023	Understanding factors that impact the length of stay after total hip arthroplasty - A national in-patient sample-based study	PubMed	Not relevant to the research topic
5	2021	Trends in Comorbidities and Complications Among Patients Undergoing Hip Fracture Repair	PubMed	Not relevant to the research topic
6	2013	Tremors and agitation following low-dose intravenous hydromorphone administration in a patient with kidney dysfunction	PubMed	Not relevant to the research topic
7	2020	Traumatic Hip Fracture and Primary Elective Total Hip Patients are Not the Same: A Comparison of Comorbidity Burden, Hospital Course, Postoperative Complications, and Cost of Care Analysis	PubMed	Not relevant to the research topic
8	2022	Trauma-related acute kidney injury during inpatient care of femoral fractures increases the risk of mortality: A claims data analysis	PubMed	Not relevant to the research topic
9	2023	Timing of Adverse Events Within 90 Days of Hip Fracture Surgery: A Database Study	PubMed	Not relevant to the research topic
10	2017	Tight intra-operative blood pressure control versus standard care for patients undergoing hip fracture repair - Hip Fracture Intervention Study for Prevention of Hypotension (HIP-HOP) trial: study protocol for a randomised controlled trial	PubMed	Not relevant to the research topic
11	2021	The prevalence and risk factors of acute kidney injury in patients undergoing hip fracture surgery: a meta-analysis	PubMed	Not relevant to the research topic
12	2018	The Kidney, Liver, Index surgery and C reactive protein score is a predictor of treatment response in acute prosthetic joint infection	PubMed	Not relevant to the research topic
13	2019	The impact of metabolic syndrome on 30-day outcomes in geriatric hip fracture surgeries	PubMed	Not relevant to the research topic
14	2016	The effectiveness and safety of two prophylactic antibiotic regimes in hip-fracture surgery	PubMed	Not relevant to the research topic
15	2007	The effect of zoledronic acid on bone mineral density in patients undergoing androgen deprivation therapy	PubMed	Not relevant to the research topic
16	2016	The Doppler renal resistive index for early detection of acute kidney injury after hip fracture	PubMed	Meet inclusion and exclusion criteria
17	2022	The crucial factors influencing the development and outcomes of postoperative delirium in proximal femur fractures	PubMed	Not relevant to the research topic
18	2023	The association of dementia on perioperative complications following primary total hip arthroplasty for femoral neck fractures	PubMed	Not relevant to the research topic
19	2020	The 5 and 11 Factor Modified Frailty Indices are Equally Effective at Outcome Prediction Using TQIP	PubMed	Not relevant to the research topic
20	2010	Short-term mortality associated with failure to receive home care after hemiarthroplasty	PubMed	Not relevant to the research topic
21	2020	Selective Serotonin Reuptake Inhibitor Use and Hip Fracture Risk Among Patients on Hemodialysis	PubMed	Not relevant to the research topic
22	2018	Risk profiles for acute health events after incident atrial fibrillation in patients with end-stage renal disease on hemodialysis	PubMed	Not relevant to the research topic
23	2016	Risk of acute renal failure and mortality after surgery for a fracture of the hip: a population-based cohort study	PubMed	Meet inclusion and exclusion criteria
24	2022	Risk factors for subchondral insufficiency fracture of the femoral head in renal transplant patients	PubMed	Not relevant to the research topic
25	2012	Risk factors for acute kidney injury after hip fracture surgery in the elderly individuals	PubMed	Meet inclusion and exclusion criteria
26	2021	Risk Factors Associated With Extended Length of Hospital Stay After Geriatric Hip Fracture	PubMed	Not relevant to the research topic
27	2021	Risk factors and associated outcomes of acute kidney injury in hip fracture patients	PubMed	Not relevant to the research topic
28	2020	Retrospective analysis of eligibility for denosumab in patients presenting with osteoporotic fractures and renal impairment treated by orthogeriatric service at Middlemore Hospital	PubMed	Meet inclusion and exclusion criteria
29	2015	Renal injury during hip fracture surgery: an exploratory study	PubMed	Duplicate literature
30	2023	Regional versus general anesthesia in older patients for hip fracture surgery: a systematic review and meta-analysis of randomized controlled trials	PubMed	Not relevant to the research topic
31	2013	Re-admission to Level 2 unit after hip-fracture surgery - Risk factors, reasons and outcome	PubMed	Not relevant to the research topic
32	2002	Rate of and risk factors for acute inpatient mortality after orthopaedic surgery	PubMed	Not relevant to the research topic
33	2019	Rate and Outcome of Acute Kidney Injury Following Hip Fracture Surgery in Diabetic Older Patients Treated with Renin-Angiotensin-Aldosterone Antagonists	PubMed	Meet inclusion and exclusion criteria
34	2020	Proximal femur fractures in patients taking anticoagulants	PubMed	Not relevant to the research topic
35	2020	Prognostic Implications of Preoperative Pneumonia for Geriatric Patients Undergoing Hip Fracture Surgery or Arthroplasty	PubMed	Not relevant to the research topic
36	2016	Proceedings of the 3rd IPLeiria's International Health Congress : Leiria, Portugal. 6-7 May 2016	PubMed	Not relevant to the research topic
37	2013	Preventing and responding to acute kidney injury: how to recognize the incremental changes in kidney function that adversely affect patient outcomes	PubMed	Not relevant to the research topic
38	2020	Prevalence of a postoperative troponin leak in patients with cardiac risk factors undergoing knee and hip arthroplasty in a South African population	PubMed	Not relevant to the research topic
39	2021	Preoperative laboratory testing in elderly patients	PubMed	Duplicate literature
40	2023	Preoperative Hemoglobin <10 g/DL Predicts an Increase in Major Adverse Cardiac Events in Patients With Hip Fracture Over 80 Years: A Retrospective Cohort Study	PubMed	Not relevant to the research topic
41	2023	Preoperative and intraoperative risk factors for acute kidney injury after hip fracture surgery: a cohort retrospective study	PubMed	Not relevant to the research topic
42	2021	Predictors of postoperative acute kidney injury in patients undergoing hip fracture surgery: A systematic review and meta-analysis	PubMed	Not relevant to the research topic
43	2013	Predictors of early mortality after hip fracture surgery	PubMed	Not relevant to the research topic
44	2020	Predictors of Acute Kidney Injury After Hip Fracture in Older Adults	PubMed	Meet inclusion and exclusion criteria
45	2016	Predicting acute kidney injury after hip-fracture surgery: Join the (renal) resistance!	PubMed	Not relevant to the research topic
46	1996	Postoperative pain management in the frail elderly	PubMed	Duplicate literature
47	2023	Postoperative outcomes, predictors and trends of mortality and morbidity in patients undergoing hip fracture surgery with underlying aortic stenosis: a nationwide inpatient sample analysis	PubMed	Not relevant to the research topic
48	2011	Postoperative mortality and morbidity in octogenarians and nonagenarians with hip fracture: an analysis of perioperative risk factors	PubMed	Not relevant to the research topic
49	2019	Perioperative multi-system optimization protocol in elderly hip fracture patients: a randomized-controlled trial	PubMed	Not relevant to the research topic
50	2014	Patients with hip fracture admitted to critical care: epidemiology, interventions and outcome	PubMed	Not relevant to the research topic
51	2023	Patient Characteristics, Length of Stay, Cost of Care, and Complications in Super-Obese Patients Undergoing Total Hip Arthroplasty: A National Database Study	PubMed	Not relevant to the research topic
52	2016	Outcomes of Second-Generation Tapered Wedge Femoral Stem	PubMed	Not relevant to the research topic
53	2013	Outcomes following fractured neck of femurin an Australian metropolitan teaching hospital	PubMed	Not relevant to the research topic
54	2020	Outcome of surgery in neck of femur fracture patients with poor pre-fracture mobility	PubMed	Not relevant to the research topic
55	2023	Obese elderly patients with hip fractures may have better survival outcomes after surgery	PubMed	Not relevant to the research topic
56	2014	Nationwide Inpatient Sample and National Surgical Quality Improvement Program give different results in hip fracture studies	PubMed	Not relevant to the research topic
57	2015	Long-term safety of oral nucleos(t)ide analogs for patients with chronic hepatitis B: A cohort study of 53,500 subjects	PubMed	Not relevant to the research topic
58	2017	Levosimendan as a treatment for acute renal failure associated with cardiogenic shock after hip fracture	PubMed	Not relevant to the research topic
59	2012	Is prophylactic Gentamicin associated with acute kidney injury in patients undergoing surgery for fractured neck of femur?	PubMed	Not relevant to the research topic
60	2019	Is early postoperative hypoalbuminemia really a risk factor for acute kidney injury after hip fracture surgery?	PubMed	Not relevant to the research topic
61	2021	Iron Deficiency Anemia is Associated with Increased Early Postoperative Surgical and Medical Complications Following Total Hip Arthroplasty	PubMed	Not relevant to the research topic
62	2019	Intraoperative hypotension is a risk factor for postoperative acute kidney injury after femoral neck fracture surgery: a retrospective study	PubMed	Meet inclusion and exclusion criteria
63	2016	Intra-hospital correlations among 30-day mortality rates in 18 different clinical and surgical settings	PubMed	Not relevant to the research topic
64	2005	Interventions for preventing bone disease in kidney transplant recipients: a systematic review of randomized controlled trials	PubMed	Not relevant to the research topic
65	2018	Interhospital Transfer and Receipt of Specialty Procedures	PubMed	Not relevant to the research topic
66	2023	Insertion of a urinary catheter on admission lowers acute kidney injury incidence in patients with hip fractures	PubMed	Meet inclusion and exclusion criteria
67	2019	Influence of hospital adverse events and previous diagnoses on hospital care cost of patients with hip fracture	PubMed	Not relevant to the research topic
68	2012	Incident user cohort study of risk for gastrointestinal bleed and stroke in individuals with major depressive disorder treated with antidepressants	PubMed	Not relevant to the research topic
69	2021	Incidence, Risk-Factors and Associated Mortality of Complications in Orthogeriatric Co-Managed Inpatients	PubMed	Not relevant to the research topic
70	2020	Incidence and risk factors of in-hospital prosthesis-related complications following total hip arthroplasty: a retrospective Nationwide Inpatient Sample database study	PubMed	Not relevant to the research topic
71	2022	Incidence and risk factors of acute kidney injury after femoral neck fracture in elderly patients: a retrospective case-control study	PubMed	Meet inclusion and exclusion criteria
72	2022	Incidence and risk factors associated with hospital-acquired pressure ulcers following total hip arthroplasty: A retrospective nationwide inpatient sample database study	PubMed	Not relevant to the research topic
73	2023	Incidence and predictors of postoperative acute kidney injury in older adults with hip fractures	PubMed	Meet inclusion and exclusion criteria
74	2014	Improving outcomes for patients with proximal femoral fractures	PubMed	Not relevant to the research topic
75	2015	Implementing the Surgical Apgar Score in patients with trauma hip fracture	PubMed	Duplicate literature
76	2019	Impact of Frailty on 30-Day Morbidity and Mortality of Patients With Intertrochanteric Femur Fractures	PubMed	Not relevant to the research topic
77	2017	Impact of body mass index on risk of acute kidney injury and mortality in elderly patients undergoing hip fracture surgery	PubMed	Not relevant to the research topic
78	1998	Hypoglycemia in hospitalized nondiabetic older patients	PubMed	Not relevant to the research topic
79	2023	How proximal femur fracture patients aged 65 and older fare in survival and cause of death 5+ years after surgery: A long-term follow-up	PubMed	Not relevant to the research topic
80	1992	Hip fracture mortality. A prospective, multifactorial study to predict and minimize death risk	PubMed	Not relevant to the research topic
81	2015	Health state utilities associated with major clinical events in the context of secondary hyperparathyroidism and chronic kidney disease requiring dialysis	PubMed	Not relevant to the research topic
82	2021	Fifteen years change in acute management of hip fracture patients: 1-year mortality calls for improvements	PubMed	Not relevant to the research topic
83	2016	Factors associated with receiving anti-osteoporosis treatment among older persons with minimal trauma hip fracture presenting to an acute orthogeriatric service	PubMed	Not relevant to the research topic
84	2020	Factors associated with postoperative acute kidney injury after hip fractures in elderly patients	PubMed	Not relevant to the research topic
85	2020	Factors associated with optimal patient outcomes after operative repair of isolated hip fractures in the elderly	PubMed	Not relevant to the research topic
86	2020	Factors associated with mortality due to trochanteric fracture. A cross-sectional study	PubMed	Not relevant to the research topic
87	2023	Evaluating the Safety of Sodium-Glucose Cotransporter-2 Inhibitors in a Nationwide Veterans Health Administration Observational Cohort Study	PubMed	Not relevant to the research topic
88	2020	Enoxaparin for primary thromboprophylaxis in ambulatory patients with coronavirus disease-2019 (the OVID study): a structured summary of a study protocol for a randomized controlled trial	PubMed	Not relevant to the research topic
89	2013	Elderly men with renal dysfunction are most at risk for poor outcome after neck of femur fractures	PubMed	Not relevant to the research topic
90	2019	Effects of accelerated versus standard care surgery on the risk of acute kidney injury in patients with a hip fracture: a substudy protocol of the hip fracture Accelerated surgical TreaTment And Care tracK (HIP ATTACK) international randomised controlled trial	PubMed	Not relevant to the research topic
91	2007	Effects of a hospitalist care model on mortality of elderly patients with hip fractures	PubMed	Not relevant to the research topic
92	2020	Effect of Heart Failure With Preserved Ejection Fraction on Perioperative Outcomes in Patients Undergoing Hip Fracture Surgery	PubMed	Not relevant to the research topic
93	2018	Early postoperative hypoalbuminemia is a risk factor for postoperative acute kidney injury following hip fracture surgery	PubMed	Not relevant to the research topic
94	2018	Dual Diagnosis and Total Hip Arthroplasty	PubMed	Not relevant to the research topic
95	2007	Does enteral nutrition affect clinical outcome? A systematic review of the randomized trials	PubMed	Not relevant to the research topic
96	2019	Diastolic dysfunction and acute kidney injury in elderly patients with femoral neck fracture	PubMed	Meet inclusion and exclusion criteria
97	2023	Dialysis Patients Undergoing Total Hip Arthroplasty have Higher Rates of Morbidity and Mortality and Incur Greater Healthcare Costs: A National Database Study from 367,894 Patients	PubMed	Not relevant to the research topic
98	2023	Development and validation of risk prediction nomograms for acute respiratory failure in elderly patients with hip fracture	PubMed	Not relevant to the research topic
99	2023	Development and validation of a nomogram for predicting the risk of vasovagal reactions after plasma donation	PubMed	Not relevant to the research topic
100	2020	Determining risk factors of acute kidney injury after hip fracture surgery in elderly patients	PubMed	Not relevant to the research topic
101	2016	Decreased glomerular filtration rate estimated by 2009 CKD-EPI equation predicts mortality in older hip fracture population	PubMed	Not relevant to the research topic
102	2011	Decrease of inpatient mortality for hip fracture in France	PubMed	Not relevant to the research topic
103	2016	Damage Control Orthopedics Management as Vital Procedure in Elderly Patients with Femoral Neck Fractures Complicated with Chronic Renal Failure: A Retrospective Cohort Study	PubMed	Not relevant to the research topic
104	2023	Construction and Validation of a Nomogram for Predicting Acute Kidney Injury After Hip Fracture Surgery	PubMed	Meet inclusion and exclusion criteria
105	2020	Complications following hip fracture: Results from the World Hip Trauma Evaluation cohort study	PubMed	Not relevant to the research topic
106	2023	Complications and predictors of morbidity for hip fracture surgery in patients with chronic liver disease	PubMed	Not relevant to the research topic
107	2022	Comparison of Short, Intermediate, and Long Cephalomedullary Nail Length Outcomes in Elderly Intertrochanteric Femur Fractures	PubMed	Not relevant to the research topic
108	2023	Comparison of risk of complication between neuraxial anaesthesia and general anaesthesia for hip fracture surgery: a systematic review and meta-analysis	PubMed	Not relevant to the research topic
109	2019	Comparison of impact on death and critical care admission of acute kidney injury between common medical and surgical diagnoses	PubMed	The target audience does not meet
110	2021	Comparing the Effects of General Versus Regional Anesthesia on Postoperative Mortality in Total and Partial Hip Arthroplasty	PubMed	Not relevant to the research topic
111	2019	Comparing Complications and Costs of Total Hip Arthroplasty and Hemiarthroplasty for Femoral Neck Fractures: A Propensity Score-Matched, Population-Based Study	PubMed	Not relevant to the research topic
112	2021	Commentary on "Predictors of Acute Kidney Injury After Hip Fracture in Older Adults"	PubMed	Duplicate literature
113	2020	Commentary on "Predictors of Acute Kidney Injury After Hip Fracture in Older Adults"	PubMed	Duplicate literature
114	2022	Clinical Outcomes and Surgical Complications Among Patients with Bleeding Disorders After Acute Hip Fracture Surgery	PubMed	Not relevant to the research topic
115	2022	Chronic liver disease and cirrhosis increase morbidity in geriatric patients treated surgically for hip fractures: analysis of the US Nationwide Inpatient Sample	PubMed	Not relevant to the research topic
116	2021	Chronic kidney disease patients with intertrochanteric fracture have a high mortality rate	PubMed	Not relevant to the research topic
117	2022	Chronic kidney disease and risk of postoperative cardiovascular events in elderly patients receiving hip fracture surgery	PubMed	Not relevant to the research topic
118	2018	Chronic kidney disease and cause-specific hospitalisation: a matched cohort study using primary and secondary care patient data	PubMed	Not relevant to the research topic
119	2008	Chronic kidney disease adversely influences patient safety	PubMed	Not relevant to the research topic
120	2020	Causes of in-hospital mortality after hip fractures in the elderly	PubMed	Not relevant to the research topic
121	2017	Cardiac Biomarkers Predict 1-Year Mortality in Elderly Patients Undergoing Hip Fracture Surgery	PubMed	Not relevant to the research topic
122	2012	Biochemical lung, liver and kidney markers and early death among elderly following hip fracture	PubMed	Not relevant to the research topic
123	2023	Barriers and facilitators of weight bearing after hip fracture surgery among older adults. A scoping review	PubMed	Not relevant to the research topic
124	2018	Assessment of 30-day mortality and complication rates associated with extended deep vein thrombosis prophylaxis following hip fracture surgery	PubMed	Not relevant to the research topic
125	2020	Assessing risk factors of acute kidney injury and its impacts on mortality after hip fracture surgery	PubMed	Not relevant to the research topic
126	2017	Assessing impact of body mass index on risk of acute kidney injury and mortality in elderly patients undergoing hip fracture surgery	PubMed	Not relevant to the research topic
127	2019	Are Case Volume and Facility Complexity Level Associated With Postoperative Complications After Hip Fracture Surgery in the Veterans Affairs Healthcare System?	PubMed	Not relevant to the research topic
128	2007	Anastrozole-associated sclerosing glomerulonephritis in a patient with breast cancer	PubMed	Not relevant to the research topic
129	2023	Analysis of the risk factors of mortality in elderly patients with hip fracture using a combined database of medical and long-term care insurance claims data	PubMed	Not relevant to the research topic
130	2022	An evaluation of the outcome metric 'days alive and at home' in older patients after hip fracture surgery	PubMed	Not relevant to the research topic
131	2010	Acute renal dysfunction following hip fracture	PubMed	Duplicate literature
132	2021	Acute Kidney Injury in Patients Undergoing Hip Fracture Surgery	PubMed	Duplicate literature
133	2019	Acute kidney injury following hip fracture	PubMed	Meet inclusion and exclusion criteria
134	2017	Acute kidney injury can predict in-hospital and long-term mortality in elderly patients undergoing hip fracture surgery	PubMed	Meet inclusion and exclusion criteria
135	2022	Acute kidney injury after hip fracture surgery in patients over 80 years of age	PubMed	Meet inclusion and exclusion criteria
136	2022	Acute kidney injury after hip fracture in organ transplant recipients	PubMed	Duplicate literature
137	2017	Acute and chronic kidney disease in elderly patients with hip fracture: prevalence, risk factors and outcome with development and validation of a risk prediction model for acute kidney injury	PubMed	Not relevant to the research topic
138	2022	A Tool to Estimate Risk of 30-day Mortality and Complications After Hip Fracture Surgery: Accurate Enough for Some but Not All Purposes? A Study From the ACS-NSQIP Database	PubMed	Not relevant to the research topic
139	2012	A national analysis of complications following hemiarthroplasty for hip fracture in older patients	PubMed	Not relevant to the research topic
140	2019	30-day adverse events, length of stay and re-admissions following surgical management of pelvic/acetabular fractures	PubMed	Not relevant to the research topic
141	2014	[Quality work in acute hip fracture could limit renal involvement. Revised care program reduced the incidence from 23 to 4 percent]	PubMed	Not relevant to the research topic
142	2012	[Long term survival patient on hemodialysis--case report]	PubMed	Not relevant to the research topic
143	2017	[Levosimendan as a treatment for acute renal failure associated with cardiogenic shock after hip fracture]	PubMed	Not relevant to the research topic
144	2020	[Intraoperative hypotension and delirium in patients with hip fracture]	PubMed	Not relevant to the research topic
145	2021	[Correlation between metabolic syndrome and adverse events after internal fixation of femoral intertrochanteric fracture in the elderly]	PubMed	Not relevant to the research topic
146	1992	[Bone and joint problems in long-term dialysis]	PubMed	Not relevant to the research topic
147	2018	[Assessment of clinical complications and their associated factors in hip-fracture patients in an Acute Geriatric Orthopaedic Unit]	PubMed	Not relevant to the research topic
148	2013	[A case of acute renal failure following compartment syndrome after the surgery for femoral neck fracture]	PubMed	Not relevant to the research topic
149	2023	The Analysis of Multiple Outcomes between General and Regional Anesthesia in Hip Fracture Surgery: A Systematic Review and Meta-Analysis of Randomized Controlled Trials	embase	Not relevant to the research topic
150	2023	Development and validation of risk prediction nomograms for acute respiratory failure in elderly patients with hip fracture	embase	Duplicate literature
151	2023	Acetabular fractures in elderly patients are associated with high rates of complications during the initial admission	embase	Not relevant to the research topic
152	2023	The Analgesic effect of adding ultrasound-guided pericapsular nerve group block to suprainguinal fascia iliaca compartment block for hip fracture surgery: A prospective randomized controlled trial	embase	Not relevant to the research topic
153	2023	Predictors of in-hospital surgical site infections in surgically managed acetabular fractures: A nationwide analysis	embase	Not relevant to the research topic
154	2023	Surgical Acetabular Fractures: Complications and Reoperation Risks in Older Patients	embase	Not relevant to the research topic
155	2023	Validity of 16 AHRQ Patient Safety Indicators to identify in-hospital complications: a medical record review across nine Swiss hospitals	embase	Duplicate literature
156	2023	Malnutrition is associated with postoperative complications in elderly patients undergoing total hip arthroplasty	embase	Not relevant to the research topic
157	2023	Incidence and predictors of postoperative acute kidney injury in older adults with hip fractures	embase	Not relevant to the research topic
158	2023	Bone Cement Implantation Syndrome: A Rare Disaster Following Cemented Hip Arthroplasties—Clinical Considerations Supported by Case Studies	embase	Not relevant to the research topic
159	2023	Risk factors analysis and prediction nomogram establishment of acute kidney injury in hip fracture patients with severe underlying diseases	embase	Not relevant to the research topic
160	2023	Optimising Pre-Operative Intravenous Fluids to Reduce the Incidence of Acute Kidney Injury in Hip Fracture Patients	embase	Duplicate literature
161	2023	Obese elderly patients with hip fractures may have better survival outcomes after surgery	embase	Duplicate literature
162	2023	Effect of spinal versus general anesthesia on thirty-day outcomes following total hip arthroplasty: A matched-pair cohort analysis	embase	Not relevant to the research topic
163	2023	Understanding the role and adoption of artificial intelligence techniques in rheumatology research: An in-depth review of the literature	embase	Not relevant to the research topic
164	2023	Ambulation on hip fracture postoperative day 1: a marker for better outcomes following hip fracture surgery in patients 55 years or older	embase	Not relevant to the research topic
165	2023	Complications and predictors of morbidity for hip fracture surgery in patients with chronic liver disease	embase	Not relevant to the research topic
166	2023	The accuracy of hip fracture data entered into the national surgical quality improvement program (NSQIP) database	embase	Not relevant to the research topic
167	2023	Displaced Versus Nondisplaced Femoral Neck Fractures: Is Arthroplasty the Answer for Both?	embase	Not relevant to the research topic
168	2023	Regional versus general anesthesia in older patients for hip fracture surgery: a systematic review and meta-analysis of randomized controlled trials	embase	Duplicate literature
169	2023	Mortality and outcomes by blood group in trauma patients: A systematic review and meta-analysis	embase	Not relevant to the research topic
170	2023	An analysis of cost and complications for patients sustaining a second, contralateral hip fracture within 1 year	embase	Not relevant to the research topic
171	2023	Traumatic orthopaedic motor vehicle injuries: Are there age and sex differences in pedestrian and cyclist accidents in a major urban center?	embase	Not relevant to the research topic
172	2023	Improved outcomes for spinal versus general anesthesia for hip fracture surgery: A retrospective cohort study of the National Surgical Quality Improvement Program	embase	Not relevant to the research topic
173	2023	Increased Mortality in Hip Fracture Patients With Aortic Stenosis and Pulmonary Hypertension Compared to Aortic Stenosis Alone	embase	Not relevant to the research topic
174	2023	The association of dementia on perioperative complications following primary total hip arthroplasty for femoral neck fractures	embase	Not relevant to the research topic
175	2023	Insertion of a urinary catheter on admission lowers acute kidney injury incidence in patients with hip fractures	embase	Not relevant to the research topic
176	2023	Strategies for fixation of periprosthetic fragility fractures of the neck of femur below a well-functioning hip resurfacing arthroplasty: A case-series	embase	Not relevant to the research topic
177	2023	Postoperative Delirium in Patients Receiving Hip Bipolar Hemiarthroplasty for Displaced Femoral Neck Fractures: The Risk Factors and Further Clinical Outcomes	embase	Not relevant to the research topic
178	2023	TRENDS AND OUTCOMES OF PATIENTS HOSPITALIZED WITH HIP FRACTURE WHO HAVE UNDERLYING AORTIC VALVE STENOSIS: A NATIONWIDE INPATIENT SAMPLE ANALYSIS 2008-2019	embase	Not relevant to the research topic
179	2023	Biosimilar SB11 versus reference ranibizumab in neovascular age-related macular degeneration: 1-year phase III randomised clinical trial outcomes	embase	Not relevant to the research topic
180	2023	Timing of Adverse Events Within 90 Days of Hip Fracture Surgery: A Database Study	embase	Not relevant to the research topic
181	2023	Comparison of risk of complication between neuraxial anaesthesia and general anaesthesia for hip fracture surgery: a systematic review and meta-analysis	embase	Duplicate literature
182	2023	Blood loss and transfusion risk in intramedullary nailing for subtrochanteric fractures	embase	Not relevant to the research topic
183	2023	Chronic Warfarin Anticoagulation in Hip Fracture Patients Delays Surgery and Is Associated with Increased Risk of Postoperative Complications: A Multicenter Propensity-Score-Matched Analysis	embase	Not relevant to the research topic
184	2023	Ultrasound-guided anterior iliopsoas muscle space block effectively reduces intraoperative hypotension in elderly adults undergoing hip surgery: A randomised controlled trial	embase	Not relevant to the research topic
185	2023	SGLT2 Inhibitors and Fracture Risk in Elderly Population	embase	Not relevant to the research topic
186	2023	The Neutrophil-to-Lymphocyte Ratio and Preoperative Pulmonary Function Test Results as Predictors of In-Hospital Postoperative Complications after Hip Fracture Surgery in Older Adults †	embase	Not relevant to the research topic
187	2023	Tranexamic Acid in Hip Hemiarthroplasty Surgery: A Retrospective Analysis of Perioperative Outcome	embase	Not relevant to the research topic
188	2023	Construction and Validation of a Nomogram for Predicting Acute Kidney Injury After Hip Fracture Surgery	embase	Not relevant to the research topic
189	2023	Preoperative Hemoglobin <10 g/DL Predicts an Increase in Major Adverse Cardiac Events in Patients With Hip Fracture Over 80 Years: A Retrospective Cohort Study	embase	Not relevant to the research topic
190	2023	Preoperative and intraoperative risk factors for acute kidney injury after hip fracture surgery: a cohort retrospective study	embase	Not relevant to the research topic
191	2023	Efficacy of zoledronate, denosumab or teriparatide in postmenopausal women with type 2 diabetes mellitus at high risk of fragility fractures: protocol of an open, blinded endpoint randomized controlled pilot trial	embase	Not relevant to the research topic
192	2023	Complications and outcomes of hospitalizations for patients with and without Parkinson disease	embase	Not relevant to the research topic
193	2023	General versus regional anaesthesia in patients undergoing surgery for hip fracture repair: a systematic review and metaanalysis	embase	Not relevant to the research topic
194	Proceedings of the 10th Fragility Fracture Network Congress	The proceedings contain 158 papers. The topics discussed include: handgrip strength and modified functional ambulation classification cut-off points to identify post-operative walker in fragility hip fracture; boosting inpatient exercise after hip fracture using an alternative workforce: a mixed methods implementation evaluation (BOOST study); bone structure using peripheral quantitative computed…	embase	Not relevant to the research topic
195	2023	Effectiveness and Safety of Denosumab on Osteoporosis Treatment in Kidney Transplant Recipients	embase	Not relevant to the research topic
196	2022	Incidence and risk factors of acute kidney injury after femoral neck fracture in elderly patients: a retrospective case-control study	embase	Duplicate literature
197	2022	To Evaluate the Outcome of Neck of Femur Fracture Treated by Bipolar Hemiarthroplasty in COVID-19-positive patients:- A Retrospective Study	embase	Not relevant to the research topic
198	2022	Association between hyperglycemia on admission and preoperative deep venous thrombosis in patients with femoral neck fractures	embase	Not relevant to the research topic
199	2022	Tranexamic acid in pertrochanteric fractures: a retrospective analysis of perioperative outcomes after fixation with a proximal femoral nail	embase	Not relevant to the research topic
200	2022	Trauma-related acute kidney injury during inpatient care of femoral fractures increases the risk of mortality: A claims data analysis	embase	Not relevant to the research topic
201	2022	A Tool to Estimate Risk of 30-day Mortality and Complications After Hip Fracture Surgery: Accurate Enough for Some but Not All Purposes? A Study From the ACS-NSQIP Database	embase	Duplicate literature
202	2022	Intraoperative hypotension and postoperative complications in noncardiac surgery: a narrative review	embase	Not relevant to the research topic
203	2022	The crucial factors determining the development and outcomes of postoperative delirium in proximal femur fractures	embase	Not relevant to the research topic
204	2022	Clinical effectiveness and safety of spinal anaesthesia compared with general anaesthesia in patients undergoing hip fracture surgery using a consensus-based core outcome set and patient-and public-informed outcomes: a systematic review and meta-analysis of randomised controlled trials	embase	Not relevant to the research topic
205	2022	Cementless primary or revision stem in revision hip arthroplasty for aseptic stem loosening with Paprosky type I/II femoral defect?	embase	Not relevant to the research topic
206	2022	Centre variation in mortality following post-hospitalization acute kidney injury: analysis of a large national cohort	embase	The target audience does not meet
207	2022	Analysis of perioperative outcomes in hip resection arthroplasty	embase	Not relevant to the research topic
208	2022	Acute kidney injury after hip fracture surgery in patients over 80 years of age	embase	Duplicate literature
209	2022	Perioperative administration of methylprednisolone was associated with postoperative pulmonary complications in elderly patients undergoing hip fracture surgery	embase	Not relevant to the research topic
210	2022	An evaluation of the outcome metric ‘days alive and at home’ in older patients after hip fracture surgery	embase	Not relevant to the research topic
211	2022	Frailty Is Associated With Increased 30-Day Adverse Events and Hospitalization Costs After Primary Total Hip Arthroplasty	embase	Not relevant to the research topic
212	2022	Looking Back on 50 Years of Literature to Understand the Potential Impact of Influenza on Extrapulmonary Medical Outcomes	embase	Not relevant to the research topic
213	2022	The risk factors of one-year mortality rate after intertrochanteric femoral fracture surgery in patients with chronic kidney disease	embase	Not relevant to the research topic
214	2022	Clinical implications of anticoagulant oral therapy in elderly patients with hip fracture	embase	Not relevant to the research topic
215	2022	Oral Bisphosphonates Are Associated With Increased Risk of Severe Acute Kidney Injury in Elderly Patients With Complex Health Needs: A Self-Controlled Case Series in the United Kingdom	embase	Not relevant to the research topic
216	2022	Acute kidney injury after hip fracture in organ transplant recipients	embase	Meet inclusion and exclusion criteria
217	2022	The crucial factors influencing the development and outcomes of postoperative delirium in proximal femur fractures	embase	Duplicate literature
218	2022	Incidence and risk factors associated with hospital-acquired pressure ulcers following total hip arthroplasty: A retrospective nationwide inpatient sample database study	embase	Not relevant to the research topic
219	2022	Delayed Surgery Does Not Reduce Transfusion Rates in Low-Energy Hip Fractures on Direct Oral Anticoagulants	embase	Not relevant to the research topic
220	2022	Acute Renal Impairment in Elderly Patients after Hip Fracture Surgery (CHIEF Study)	embase	Not relevant to the research topic
221	2022	Comparison of Short, Intermediate, and Long Cephalomedullary Nail Length Outcomes in Elderly Intertrochanteric Femur Fractures	embase	Duplicate literature
222	2022	Chronic liver disease and cirrhosis increase morbidity in geriatric patients treated surgically for hip fractures: analysis of the US Nationwide Inpatient Sample	embase	Duplicate literature
223	2022	Cemented or uncemented hemiarthroplasty for intracapsular hip fracture	embase	Not relevant to the research topic
224	2022	Discharge to inpatient care facilities following hip fracture surgery: incidence, risk factors, and 30-day post-discharge outcomes	embase	Not relevant to the research topic
225	2022	Modified Frailty Index Combined with a Prognostic Nutritional Index for Predicting Postoperative Complications of Hip Fracture Surgery in Elderly	embase	Not relevant to the research topic
226	2022	Prognostic nutritional index predicts perioperative adverse events in patients undergoing hemiarthroplasty after a hip fracture	embase	Not relevant to the research topic
227	2022	Severe Hypercalcemia due to Hypervitaminosis D	embase	Not relevant to the research topic
228	2021	Clinical outcomes of patients with giant cell arteritis treated with tocilizumab in real-world clinical practice: decreased incidence of new visual manifestations	embase	Not relevant to the research topic
229	2021	Primary hemiarthroplasty after unstable trochanteric fracture in elderly patients: mortality, readmission and reoperation	embase	Not relevant to the research topic
230	2021	The Safety of Agalsidase Alfa Enzyme Replacement Therapy in Canadian Patients with Fabry Disease Following Implementation of a Bioreactor Process	embase	Not relevant to the research topic
231	2021	Anxiety in patients post-fractured neck of femur (NOF). Is there a place for basic psychological techniques?	embase	Not relevant to the research topic
232	2021	Ninety-Day Readmission Rates in a Geriatric Hip Fracture Population, From a Bundled Care Payment Initiative Perspective	embase	Not relevant to the research topic
233	2021	“Damage Control” Fixation of Displaced Femoral Neck Fractures in High-Risk Elderly Patients: A Feasibility Case Series	embase	Not relevant to the research topic
234	2021	Acute Kidney Injury in Patients Undergoing Hip Fracture Surgery	embase	Duplicate literature
235	2021	Spinal anesthesia or general anesthesia for hip surgery in older adults	embase	Not relevant to the research topic
236	2021	Effect of strict intraoperative blood pressure management strategy on postoperative acute kidney injury in non-cardiac surgery: A meta-analysis of randomised controlled trials	embase	Not relevant to the research topic
237	2021	Cemented Vs Cementless Femoral Fixation for Total Hip Arthroplasty After Displaced Femoral Neck Fracture: A Nationwide Analysis of Short-Term Complications and Readmission Rates	embase	Not relevant to the research topic
238	2021	Correlation between metabolic syndrome and adverse events after internal fixation of femoral intertrochanteric fracture in the elderly	embase	Not relevant to the research topic
239	2021	Unipolar versus bipolar hemiarthroplasty for hip fractures in patients aged 90 years or older: A bi-centre study comparing 209 patients	embase	Not relevant to the research topic
240	2021	Significant Intraoperative hypotension and Serious Cardiac complication in Hypertensive Patients Underwent Surgery for Fracture Neck of Femur & Admitted to the General SICU	embase	Not relevant to the research topic
241	2021	Acute kidney injury in patients undergoing hip fracture surgery	embase	Duplicate literature
242	38th Vicenza Course on AKI and CRRT	The proceedings contain 67 papers. The topics discussed include: predictors of AKI and mortality in patients with sepsis; acute kidney injury in patients undergoing hip fracture surgery; a clinical case of fatal Goodpasture syndrome in young Uzbek man; COVID-19 as a risk factor for AKI development: a monocentric experience; polymyxin B hemoperfusion in septic patients with acute myeloblastic and …	embase	Not relevant to the research topic
243	2021	Incidence, mortality, and complications of acute myocardial infarction with and without percutaneous coronary intervention in hip fracture patients	embase	Not relevant to the research topic
244	2021	Chronic kidney disease patients with intertrochanteric fracture have a high mortality rate	embase	Not relevant to the research topic
245	2021	Preoperative laboratory testing in elderly patients	embase	Duplicate literature
246	2021	Risk factors and associated outcomes of acute kidney injury in hip fracture patients	embase	Meet inclusion and exclusion criteria
247	2021	Characteristics of centenarians in the Irish hip fracture database	embase	Not relevant to the research topic
248	2021	Three-Year Follow-up of Neoadjuvant Chemotherapy with or without Anthracyclines in the Presence of Dual ERBB2 Blockade in Patients with ERBB2 -Positive Breast Cancer: A Secondary Analysis of the TRAIN-2 Randomized, Phase 3 Trial	embase	Not relevant to the research topic
249	2021	Quality of life and functional independence of hip fracture patients: Data from a single center follow-up study in sri lanka	embase	Not relevant to the research topic
250	2021	Ceramic-on-ceramic articulation in press-fit total hip arthroplasty as a potential reason for early failure, what about the survivors: a ten year follow-up	embase	Not relevant to the research topic
251	2021	Risk Factors Associated With Extended Length of Hospital Stay After Geriatric Hip Fracture	embase	Duplicate literature
252	2021	Improving intravenous fluid therapy to reduce the incidence of acute kidney injury in hip fracture patients	embase	Duplicate literature
253	2021	Center variation in length of stay for patients with hospital-acquired acute kidney injury in England	embase	Not relevant to the research topic
254	2021	A national analysis of pediatric falls from a building	embase	Not relevant to the research topic
255	2021	Factors associated with postoperative acute kidney injury after surgery of osteoporotic hip fractures	embase	Not relevant to the research topic
256	2021	Blood transfusion rates and predictors following geriatric hip fracture surgery	embase	Not relevant to the research topic
257	2021	Do-Not-Resuscitate status is an independent risk factor for medical complications and mortality among geriatric patients sustaining hip fractures	embase	Not relevant to the research topic
258	2021	Nonagenarian hip fractures: Morbidity and mortality at a single institution	embase	Not relevant to the research topic
259	2021	Predictors of postoperative acute kidney injury in patients undergoing hip fracture surgery: A systematic review and meta-analysis	embase	Not relevant to the research topic
260	2021	Orthopaedic treatment of fragility fractures - Postoperative management	embase	Not relevant to the research topic
261	2021	Improving intravenous fluid therapy toreduce the incidence of acute kidney injuryin elderly hip fracture patients	embase	Not relevant to the research topic
262	2021	Does Structured Postgraduate Training Affect the Learning Curve in Direct Anterior Total Hip Arthroplasty? A Single Surgeon's First 200 Cases	embase	Not relevant to the research topic
263	2021	Trends in Comorbidities and Complications Among Patients Undergoing Hip Fracture Repair	embase	Not relevant to the research topic
264	2021	Bisphosphonates to reduce bone fractures in stage 3B+ chronic kidney disease: A propensity score-Matched cohort study	embase	Not relevant to the research topic
265	2021	HCV cirrhotic patients treated with direct-acting antivirals: Detection of tubular dysfunction and resolution after viral clearance	embase	Not relevant to the research topic
266	2021	Commentary on “Predictors of Acute Kidney Injury After Hip Fracture in Older Adults”	embase	Duplicate literature
267	2021	Incidence, Risk-Factors and Associated Mortality of Complications in Orthogeriatric Co-Managed Inpatients	embase	Duplicate literature
268	2021	The prevalence and risk factors of acute kidney injury in patients undergoing hip fracture surgery: a meta-analysis	embase	Duplicate literature
269	2021	Predictability of Surgical Apgar Score for postoperative outcomes in hip fractures: A prospective observational study	embase	Not relevant to the research topic
270	2021	Out of Hospital Opiate Prescription in Hip Fracture Patients in a District General Hospital in England	embase	Not relevant to the research topic
271	2021	Service Mapping Process of Orthogeriatric Service in University Malaya Medical Centre (UMMC) Malaysia	embase	Not relevant to the research topic
272	2020	Prognostic Implications of Preoperative Pneumonia for Geriatric Patients Undergoing Hip Fracture Surgery or Arthroplasty	embase	Duplicate literature
273	2020	Medical and economic consequences of perioperative complications in older hip fracture patients	embase	Not relevant to the research topic
274	2020	Advances in the diagnosis and management of gastroesophageal reflux disease	embase	Not relevant to the research topic
275	2020	Outcome of surgery in neck of femur fracture patients with poor pre-fracture mobility	embase	Not relevant to the research topic
276	2020	Incidence and risk factors of in-hospital prosthesis-related complications following total hip arthroplasty: a retrospective Nationwide Inpatient Sample database study	embase	Not relevant to the research topic
277	2020	Efficacy and safety of cyclin dependent kinases 4/6 inhibitors in the treatment of metastatic breast cancer: a real-world experience	embase	Not relevant to the research topic
278	2020	The 5 and 11 Factor Modified Frailty Indices are Equally Effective at Outcome Prediction Using TQIP	embase	Not relevant to the research topic
279	2020	POST-OPERATIVE HYPOTENSION IN FRACTURED NECK OF FEMUR: THE ROLE OF THE HIGH DEPENDENCY UNIT	embase	Not relevant to the research topic
280	2020	Postoperative acute kidney injury after osteoporotic hip hip fractures in elderly patients	embase	Not relevant to the research topic
281	2020	The effects of COVID-19 on perioperative morbidity and mortality in patients with hip fractures	embase	Not relevant to the research topic
282	2020	Malnutrition increases the 30-day complication and re-operation rates in hip fracture patients treated with total hip arthroplasty	embase	Not relevant to the research topic
283	2020	Modification of a Validated Risk Stratification Tool to Characterize Geriatric Hip Fracture Outcomes and Optimize Care in a Post-COVID-19 World	embase	Not relevant to the research topic
284	2020	Increased mortality and major complications in hip fracture care during the COVID-19 pandemic: A New York city perspective	embase	Not relevant to the research topic
285	2020	Direct oral anticoagulants and timing of hip fracture surgery	embase	Not relevant to the research topic
286	2020	Utilization, effectiveness, and safety of tranexamic acid use in hip fracture surgery: A population-based study	embase	Not relevant to the research topic
287	2020	Management of older people during the COVID-19 outbreak: Recommendations from an Italian experience	embase	Not relevant to the research topic
288	2020	Complications following hip fracture: Results from the World Hip Trauma Evaluation cohort study	embase	Duplicate literature
289	2020	Assessing risk factors of acute kidney injury and its impacts on mortality after hip fracture surgery	embase	Not relevant to the research topic
290	2020	Demographics, mechanism of injury, and associated injuries of 25,615 patients with talus fractures in the National Trauma Data Bank	embase	Not relevant to the research topic
291	2020	Increased reporting but decreased mortality associated with adverse events in patients undergoing lung cancer surgery: Competing forces in an era of heightened focus on care quality?	embase	Not relevant to the research topic
292	2020	Surgical treatment of hip fracture in centenarians: Complications and independent risk factors of death	embase	Not relevant to the research topic
293	2020	Comparing Standard Performance and Outcome Measures in Hospitalized Pituitary Tumor Patients with Secretory versus Nonsecretory Tumors	embase	Not relevant to the research topic
294	2020	Cephalomedullary nailing versus sliding hip screws for Intertrochanteric and basicervical hip fractures: a propensity-matched study of short-term outcomes in over 17,000 patients	embase	Not relevant to the research topic
295	2020	Factors associated with mortality due to trochanteric fracture. A cross-sectional study	embase	Duplicate literature
296	2020	Hip fractures	embase	Not relevant to the research topic
297	2020	Acalabrutinib monotherapy in patients with Waldenström macroglobulinemia: a single-arm, multicentre, phase 2 study	embase	Not relevant to the research topic
298	2020	Effect of Heart Failure With Preserved Ejection Fraction on Perioperative Outcomes in Patients Undergoing Hip Fracture Surgery	embase	Not relevant to the research topic
299	2020	Factors associated with postoperative acute kidney injury after hip fractures in elderly patients	embase	Duplicate literature
300	2020	Olaparib in patients with metastatic castration-resistant prostate cancer with DNA repair gene aberrations (TOPARP-B): a multicentre, open-label, randomised, phase 2 trial	embase	Not relevant to the research topic
301	2020	Predictors of Acute Kidney Injury After Hip Fracture in Older Adults	embase	Duplicate literature
302	2020	Reply to the Letter to the Editor	embase	Not relevant to the research topic
303	2020	Determining risk factors of acute kidney injury after hip fracture surgery in elderly patients	embase	Duplicate literature
304	2020	Commentary on “Predictors of Acute Kidney Injury After Hip Fracture in Older Adults”	embase	Duplicate literature
305	2020	Clostridium difficile colitis in patients undergoing surgery for hip fractures: an analysis of 17,474 patients	embase	Not relevant to the research topic
306	2020	Relationship between intra-operative hypotension and post-operative complications in traumatic hip surgery	embase	Not relevant to the research topic
307	2019	Incidence of chronic kidney disease in patients undergoing arthroplasty: A systematic review of the literature	embase	Not relevant to the research topic
308	2019	Prophylactic inferior vena cava filters for operative pelvic fractures: a twelve year experience	embase	Not relevant to the research topic
309	2019	Acute kidney injury following hip fracture	embase	Duplicate literature
310	2019	Perioperative multi-system optimization protocol in elderly hip fracture patients: a randomized-controlled trial	embase	Duplicate literature
311	2019	A Phase 3, Randomized, Placebo-Controlled Evaluation of the Safety of Intravenous Meloxicam Following Major Surgery	embase	Not relevant to the research topic
312	2019	Does Hemophilia Increase Risk of Adverse Outcomes Following Total Hip and Knee Arthroplasty? A Propensity Score–Matched Analysis of a Nationwide, Population-Based Study	embase	Not relevant to the research topic
313	2019	30-day adverse events, length of stay and re-admissions following surgical management of pelvic/acetabular fractures	embase	Not relevant to the research topic
314	2019	Impact of Type and Number of Complications on Mortality in Admitted Elderly Blunt Trauma Patients	embase	Not relevant to the research topic
315	2019	Comparison of general anaesthesia and regional anaesthesia in terms of mortality and complications in elderly patients with hip fracture: A nationwide population-based study	embase	Not relevant to the research topic
316	2019	Post-operative acute kidney injury (Aki) in fractured neck of femur (NOF) patients	embase	Not relevant to the research topic
317	2019	A randomised trial of non-invasive cardiac output monitoring to guide haemodynamic optimisation in high risk patients undergoing urgent surgical repair of proximal femoral fractures (ClearNOF trial NCT02382185)	embase	Not relevant to the research topic
318	2019	Urinary tract infection (UTI) at time of geriatric hip fracture surgery increases the risk of experiencing adverse 30-day outcomes	embase	Not relevant to the research topic
319	2019	Outcome of non-surgical treatment of proximal femur fractures in the fragile elderly population	embase	Not relevant to the research topic
320	2019	Rate and Outcome of Acute Kidney Injury Following Hip Fracture Surgery in Diabetic Older Patients Treated with Renin–Angiotensin–Aldosterone Antagonists	embase	Not relevant to the research topic
321	2019	Hypoalbuminemia Is an Independent Risk Factor for 30-Day Mortality, Postoperative Complications, Readmission, and Reoperation in the Operative Lower Extremity Orthopaedic Trauma Patient	embase	Not relevant to the research topic
322	2019	Standardized Hospital-Based Care Programs Improve Geriatric Hip Fracture Outcomes: An Analysis of the ACS NSQIP Targeted Hip Fracture Series	embase	Not relevant to the research topic
323	2019	Addressing acute kidney injury in the gifts program: A quality improvement project	embase	Not relevant to the research topic
324	2019	Intraoperative hypotension is a risk factor for postoperative acute kidney injury after femoral neck fracture surgery: A retrospective study	embase	Duplicate literature
325	2019	Efficacy of a multidisciplinary approach on postoperative morbidity and mortality of elderly patients with hip fracture	embase	Not relevant to the research topic
326	2019	Diastolic dysfunction and acute kidney injury in elderly patients with femoral neck fracture	embase	Duplicate literature
327	2019	Improved outcomes following implementation of a multidisciplinary care pathway for elderly hip fractures	embase	Not relevant to the research topic
328	2019	Geriatric distal femoral fractures: A retrospective study of 30 day mortality	embase	Not relevant to the research topic
329	2019	Is early postoperative hypoalbuminemia really a risk factor for acute kidney injury after hip fracture surgery?	embase	Not relevant to the research topic
330	2019	Reducing the incidence of urinary tract infections in fractured neck of femur patients	embase	Not relevant to the research topic
331	2019	Synergistic effect of frailty and malnutrition on postoperative firstmonth mortality and delirium status among geriatric age group patients with hip fractures	embase	Not relevant to the research topic
332	2019	Impact of frailty on 30-day morbidity and mortality of patients with intertrochanteric femur fractures	embase	Not relevant to the research topic
333	2019	Comparison of Fatal Injuries Resulting from Tractor and High Speed Motorcycle Accidents in Turkey: A Multicenter Study	embase	Not relevant to the research topic
334	2018	Predictors and Sequelae of Postoperative Delirium in Geriatric Hip Fracture Patients	embase	Not relevant to the research topic
335	2018	Financial impact of inaccurate Adverse Event recording post Hip Fracture surgery: Addendum to 'Adverse event recording post hip fracture surgery'	embase	Not relevant to the research topic
336	2018	Overcoming challenges of treating extensively drug-resistant Acinetobacter baumannii bacteraemic urinary tract infection	embase	Not relevant to the research topic
337	2018	Complications of pelvic and acetabular fractures in 1331 morbidly obese patients (BMI ≥ 40): A retrospective observational study from the National Trauma Data Bank	embase	Not relevant to the research topic
338	2018	Plasma lactate at admission does not predict mortality and complications in hip fracture patients: a prospective observational study	embase	Not relevant to the research topic
339	2018	Early postoperative hypoalbuminemia is a risk factor for postoperative acute kidney injury following hip fracture surgery	embase	Not relevant to the research topic
340	2018	Influence of femoral bowing on range of motion after total hip arthroplasty	embase	Not relevant to the research topic
341	2018	Incidence and cost of medication harm in older adults following hospital discharge: a multicentre prospective study in the UK	embase	Not relevant to the research topic
342	2018	Chronic kidney disease and cause-specific hospitalisation: A matched cohort study using primary and secondary care patient data	embase	Duplicate literature
343	2018	Risk and prognosis of acute kidney injury in bisphosphonate users undergoing hip fracture surgery	embase	Duplicate literature
344	2018	Hip dislocations and concurrent injuries in motor vehicle collisions	embase	Not relevant to the research topic
345	2018	Incidence and immediate management of genitourinary injuries in pelvic and acetabular trauma: a 10-year retrospective study	embase	Not relevant to the research topic
346	2018	Do Mortality and Complication Rates Differ Between Periprosthetic and Native Hip Fractures?	embase	Not relevant to the research topic
347	2018	Assessment of 30-day mortality and complication rates associated with extended deep vein thrombosis prophylaxis following hip fracture surgery	embase	Not relevant to the research topic
348	2018	Risk and prognosis of acute kidney injury in bisphosphonate users undergoing hip fracture surgery	embase	Duplicate literature
349	2018	Patient blood management as a standard of care	embase	Not relevant to the research topic
350	2018	Opioid Use Disorders Are Associated with Perioperative Morbidity and Mortality in the Hip Fracture Population	embase	Not relevant to the research topic
351	2018	The rothman index is associated with postdischarge adverse events after hip fracture surgery in geriatric patients	embase	Not relevant to the research topic
352	2018	A perioperative multimodal therapy regimen does not reduce postoperative complications in elderly patients with hip fracture: A prospective, randomized trial	embase	Not relevant to the research topic
353	2018	Pertuzumab and trastuzumab with or without metronomic chemotherapy for older patients with HER2-positive metastatic breast cancer (EORTC 75111-10114): an open-label, randomised, phase 2 trial from the Elderly Task Force/Breast Cancer Group	embase	Not relevant to the research topic
354	2018	Medical Complications Predict Cognitive Decline in Nondemented Hip Fracture Patients—Results of a Prospective Observational Study	embase	Not relevant to the research topic
355	2018	The hip fracture surgery in elderly patients (HIPELD) study to evaluate xenon anaesthesia for the prevention of postoperative delirium: a multicentre, randomized clinical trial	embase	Not relevant to the research topic
356	2018	Choosing wisely: Perhaps general anesthesia is not the safest option for hip fracture elderly patients	embase	Not relevant to the research topic
357	2018	Serotonin syndrome from polypharmacy	embase	Not relevant to the research topic
358	2018	Factors contributing in the development acute kidney injury following emergency surgery for fragility hip fracture	embase	The target audience does not meet
359	2018	Managing blood pressure medication at discharge	embase	Not relevant to the research topic
360	2018	Retrospective analysis of geriatric patients undergoing hip fracture surgery: Delaying surgery is associated with increased morbidity, mortality, and length of stay	embase	Not relevant to the research topic
361	2018	The role of BMI in hip fracture surgery	embase	Not relevant to the research topic
362	2018	Long-Term posttraumatic survival of spinal fracture patients in northern Finland	embase	Not relevant to the research topic
363	2018	Hepatitis C is an Independent Risk Factor for Perioperative Complications and Nonroutine Discharge in Patients Treated Surgically for Hip Fractures	embase	Not relevant to the research topic
364	2018	Prognostic significance of chronic kidney disease and acute kidney injury in elderly patients after hip fracture surgery	embase	Not relevant to the research topic
365	2018	Impact of spousal bereavement on health and mortality among older adults: Nationwide, matched cohort study	embase	Not relevant to the research topic
366	2018	Aki in patients with hip fracture: A single centre experience	embase	Not relevant to the research topic
367	2017	Predictive factors influencing complications and length of stay in fractured neck of femur patients	embase	Not relevant to the research topic
368	2017	Hip Fractures: Appropriate Timing to Operative Intervention	embase	Not relevant to the research topic
369	2017	Perioperative mortality for patients with a hip fracture	embase	Not relevant to the research topic
370	2017	Risk and adverse outcomes of fractures in patients with liver cirrhosis: Two nationwide retrospective cohort studies	embase	Not relevant to the research topic
371	2017	Renal tubular damage worsens over time in HBV monoinfected patients long-term treated with tenofovir: A prospective, single center, real-life study in 391 patients	embase	Not relevant to the research topic
372	2017	Association Between Proton Pump Inhibitor Use and Risk of Progression of Chronic Kidney Disease	embase	Not relevant to the research topic
373	2017	The use of a urinary tract management protocol in an integrated hip fracture unit to reduce urinary tract infections	embase	Not relevant to the research topic
374	2017	Frequency and impact of medical complications in the patients undergoing hip fracture	embase	Not relevant to the research topic
375	2017	Impact of anticoagulants and antiplatelet agents on long-term mortality after hip fracture	embase	Not relevant to the research topic
376	2017	Urotrauma in pelvic and acetabular fractures: Ten-year audit of a national referral center	embase	Not relevant to the research topic
377	2017	Bisphosphonate Use After Hip Fracture in Older Adults: A Nationwide Retrospective Cohort Study	embase	Not relevant to the research topic
378	2017	Multiple adverse effects of denosumab: Management implications in the elderly patients	embase	Not relevant to the research topic
379	2017	Acute kidney injury can predict in-hospital and long-term mortality in elderly patients undergoing hip fracture surgery	embase	Duplicate literature
380	2017	Exhaustive gene expression analysis in chondrocytes of osteoarthritis of the hip in Japanese	embase	Not relevant to the research topic
381	2017	Impact of body mass index on risk of acute kidney injury and mortality in elderly patients undergoing hip fracture surgery	embase	Not relevant to the research topic
382	2017	Predictors of inpatient mortality and systemic complications in acetabular fractures requiring operative treatment	embase	Not relevant to the research topic
383	2017	The Frank Stinchfield Award: Total Hip Arthroplasty for Femoral Neck Fracture Is Not a Typical DRG 470: A Propensity-matched Cohort Study	embase	Not relevant to the research topic
384	2017	High rates of renal tubular damage in HBV monoinfected patients long-term treated with tenofovir: A cross-sectional, single center, real-life study in 414 patients	embase	Duplicate literature
385	2017	Conversion to total hip arthroplasty after failed proximal femoral nail antirotations or dynamic hip screw fixations for stable intertrochanteric femur fractures: A retrospective study with a minimum follow-up of 3 years	embase	Not relevant to the research topic
386	2017	A randomized trial of once-daily fluticasone furoate/vilanterol or vilanterol versus placebo to determine effects on arterial stiffness in COPD	embase	Not relevant to the research topic
387	2017	Acute and chronic kidney disease in elderly patients with hip fracture: Prevalence, risk factors and outcome with development and validation of a risk prediction model for acute kidney injury	embase	Meet inclusion and exclusion criteria
388	2017	Levosimendan as a treatment for acute renal failure associated with cardiogenic shock after hip fracture	embase	Duplicate literature
389	2017	Introduction of a pan-scan protocol for blunt trauma activations: what are the consequences?	embase	Not relevant to the research topic
390	2017	High rates of renal tubular damage in HBV monoinfected patients long-term treated with Tenofovir: A cross-sectional, single center, real-life study in 414 patients	embase	Duplicate literature
391	2016	Predicting acute kidney injury after hip-fracture surgery: Join the (renal) resistance!	embase	Not relevant to the research topic
392	2016	The Doppler renal resistive index for early detection of acute kidney injury after hip fracture	embase	Not relevant to the research topic
393	2016	Complicated outcomes after emergent lower extremity surgery in patients with solid organ transplants	embase	Not relevant to the research topic
394	2016	Major Complications and Transfusion Rates After Hemiarthroplasty and Total Hip Arthroplasty for Femoral Neck Fractures	embase	Not relevant to the research topic
395	2016	Does the obesity paradox apply to early postoperative complications after hip surgery? A retrospective chart review	embase	Not relevant to the research topic
396	2016	Optimum duration and safety of long-term use of potent anti-resorptive medications in osteoporosis	embase	Not relevant to the research topic
397	2016	The effectiveness and safety of two prophylactic antibiotic regimes in hip-fracture surgery	embase	Not relevant to the research topic
398	2016	Congestive heart failure and noncardiac operations: Risk of serious morbidity, readmission, reoperation, and mortality	embase	Not relevant to the research topic
399	2016	Therapy: Risks associated with chronic PPI use-signal or noise?	embase	Not relevant to the research topic
400	2016	Retrospective analysis of perioperative blood transfusion in geriatric population undergoing Hip fracture surgery is associated with increased morbidity and mortality	embase	Duplicate literature
401	2016	The proceedings contain 31 papers. The topics discussed include: mandatory desexing of dogs in south Australia: the evidence for preventing dog bites; ethnic disparity in patients who are euthyroid following both surgery and radioactive iodine for Graves' disease; outcomes are superior in patients with acute stroke from New Zealand versus rest of world: data from the efficacy of nitric oxide in s…	embase	Not relevant to the research topic
402	2016	RETROSPECTIVE ANALYSIS OF PERIOPERATIVE BLOOD TRANSFUSION IN GERIATRIC POPULATION UNDERGOING HIP FRACTURE SURGERY IS ASSOCIATED WITH INCREASED MORBIDITY AND MORTALITY	embase	Duplicate literature
403	2016	Acute kidney injury can predict long-term mortality in elderly patients undergoing hip fracture surgery	embase	Not relevant to the research topic
404	2016	Impact of associated injuries in conjunction with fracture of the axis vertebra on inpatient outcomes and postoperative complications: a Nationwide Inpatient Sample analysis from 2002 to 2011	embase	Not relevant to the research topic
405	2016	Surgical treatment of femoral neck fractures after 24 hours in patients between the ages of 18 and 49 is associated with poor inpatient outcomes: An analysis of 1361 patients in the National Trauma Data Bank	embase	Not relevant to the research topic
406	2015	Post-operative acute kidney injury among patients admitted from the emergency room for major surgery	embase	Not relevant to the research topic
407	2015	Implementing the Surgical Apgar Score in patients with trauma hip fracture	embase	Duplicate literature
408	2015	Admission From Nursing Home Residence Increases Acute Mortality After Hip Fractures	embase	Not relevant to the research topic
409	2015	Outcomes after fixation for undisplaced femoral neck fracture compared to hemiarthroplasty for displaced femoral neck fracture among the elderly	embase	Not relevant to the research topic
410	2015	The role of electronic healthcare record databases in paediatric drug safety surveillance: A retrospective cohort study	embase	Not relevant to the research topic
411	2015	Mortality and complications after hip fracture among elderly patients undergoing hemodialysis	embase	Duplicate literature
412	2015	Estimating the effect of incident delirium on short-term outcomes in aged hip fracture patients through propensity score analysis	embase	Not relevant to the research topic
413	2015	General versus spinal anaesthesia for patients aged 70 years and older with a fracture of the hip	embase	Not relevant to the research topic
414	2015	Short-term complications in hip fracture surgery using spinal versus general anaesthesia	embase	Not relevant to the research topic
415	2015	The determinants of mortality and morbidity during the year following fracture of the hip: A prospective study	embase	Not relevant to the research topic
416	2015	Cause of death and factors associated with early in-hospital mortality after hip fracture	embase	Not relevant to the research topic
417	2015	Predictive factors of survival and treatment tolerance in older patients treated with chemotherapy and radiotherapy for locally advanced head and neck cancer	embase	Not relevant to the research topic
418	2015	Renal injury during hip fracture surgery: An exploratory study	embase	Duplicate literature
419	2014	Avoiding acute kidney injury following hip fracture surgery	embase	Not relevant to the research topic
420	2014	Outcome of hip fracture surgery in patients with poor prefracture mobility	embase	Not relevant to the research topic
421	2014	Acute kidney injury in neck of femur patients: Getting perioperative care right. A retrospective cohort study at a UK major trauma centre	embase	Not relevant to the research topic
422	2014	An observational study investigating serum creatinine levels in hip fracture patients	embase	Not relevant to the research topic
423	2014	Long-term extension trials to prove the efficacy and safety of bisphosphonates	embase	Not relevant to the research topic
424	2014	Ipsilateral proximal femur and shaft fractures treated with hip screws and a reamed retrograde intramedullary nail	embase	Not relevant to the research topic
425	2014	Risk factors for complications and in-hospital mortality following hip fractures: A study using the National Trauma Data Bank	embase	Not relevant to the research topic
426	2013	A high-dose preparation of lactobacilli and bifidobacteria in the prevention of antibiotic-associated and clostridium difficile diarrhoea in older people admitted to hospital: A multicentre, randomised, double-blind, placebo-controlled, parallel arm trial (PLACIDE)	embase	Not relevant to the research topic
427	2013	C. Difficile colitis: To operate or to not operate	embase	Not relevant to the research topic
428	2013	Perils and pitfalls of long-term effects of proton pump inhibitors	embase	Not relevant to the research topic
429	2013	Acute kidney injury in hip fracture patients	embase	Not relevant to the research topic
430	2013	Tremors and agitation following low-dose intravenous hydromorphone administration in a patient with kidney dysfunction	embase	Not relevant to the research topic
431	2013	Preventing and responding to acute kidney injury	embase	Not relevant to the research topic
432	2013	A case of acute renal failure following compartment syndrome after the surgery for femoral neck fracture	embase	Not relevant to the research topic
433	2013	Increased age is not associated with higher incidence of complications, longer stay in acute care hospital and in hospital mortality in geriatric hip fracture patients	embase	Not relevant to the research topic
434	2013	Pancytopenıa and sepsıs due to meropenem: A case report	embase	Not relevant to the research topic
435	2013	Falls: A complex, multifactorial syndrome with addressable risk factors	embase	Not relevant to the research topic
436	2013	Alzheimer's disease and co-morbidity: Increased prevalence and possible risk factors of excess mortality in a naturalistic 7-year follow-up	embase	Not relevant to the research topic
437	2013	Decreased activity of daily living produced by the combination of Alzheimer's disease and lower limb fracture in elderly requiring nursing care	embase	Not relevant to the research topic
438	2013	General medical care of the dialysis patient: Core curriculum 2013	embase	Not relevant to the research topic
439	2013	Re-admission to Level 2 unit after hip-fracture surgery - Risk factors, reasons and outcome	embase	Not relevant to the research topic
440	2013	Non-communicable disease epidemic: epidemiology in action (EuroEpi 2013 and NordicEpi 2013): Aarhus, Denmark from 11 August to 14 August 2013	embase	Not relevant to the research topic
441	2012	Risk Factors for Acute Kidney Injury After Hip Fracture Surgery in the Elderly Individuals	embase	Not relevant to the research topic
442	2012	Thyroid disorders	embase	Not relevant to the research topic
443	2012	Safety and effectiveness profile of raloxifene in long-term, prospective, postmarketing surveillance	embase	Not relevant to the research topic
444	2012	Acute kidney injury after hip fracture surgery among aging population: Evaluation of incidence and covariates	embase	Meet inclusion and exclusion criteria
445	2012	Cost comparison of cementless versus cemented hemiarthroplasty for displaced femoral neck fractures	embase	Not relevant to the research topic
446	2012	The case: Diagnosis - Multiple myeloma with cadaveric graft reconstruction of the ilium	embase	Not relevant to the research topic
447	2012	Incident user cohort study of risk for gastrointestinal bleed and stroke in individuals with major depressive disorder treated with antidepressants	embase	Duplicate literature
448	2012	Management of inflammatory bowel disease with vitamin D: Beyond bone health	embase	Not relevant to the research topic
449	2012	Recommended screening and preventive practices for long-term survivors after hematopoietic cell transplantation	embase	Not relevant to the research topic
450	2012	Chronic kidney disease in postmenopausal women	embase	Not relevant to the research topic
451	2012	Admission of nursing home residents to a hospital internal medicine department	embase	Not relevant to the research topic
452	2012	A national analysis of complications following hemiarthroplasty for hip fracture in older patients	embase	Duplicate literature
453	2011	Postoperative mortality and morbidity in octogenarians and nonagenarians with hip fracture: an analysis of perioperative risk factors	embase	Not relevant to the research topic
454	2011	Severely injured geriatric population: Morbidity, mortality, and risk factors	embase	Not relevant to the research topic
455	2011	Incidence of acute renal dysfunction decreased in hip stabilization surgery under regional versus general anesthesia	embase	Not relevant to the research topic
456	2011	Bone tissue as the site of action of oncological drugs	embase	Not relevant to the research topic
457	2010	The comparative safety of analgesics in older adults with arthritis	embase	Not relevant to the research topic
458	2010	Statin use associated with increased risk of cataract, myopathy, liver dysfunction and acute renal failure with varying numbers needed to harm	embase	Not relevant to the research topic
459	2010	Hip fracture mortality analysis	embase	Not relevant to the research topic
460	2010	Vitamin D in adult health and disease: A review and guideline statement from osteoporosis Canada	embase	Not relevant to the research topic
461	2010	Use of medical comorbidities to predict complications after hip fracture surgery in the elderly	embase	Not relevant to the research topic
462	2010	General versus spinal anesthesia: Which is a risk factor for octogenarian hip fracture repair patients?	embase	Not relevant to the research topic
463	2010	Acute renal dysfunction following hip fracture	embase	Duplicate literature
464	2009	Ibuprofen: Pharmacology, efficacy and safety	embase	Not relevant to the research topic
465	Biennial IV zoledronic acid (Reclast) for prevention of osteoporosis		embase	Not relevant to the research topic
466	2009	Long-term safety, tolerability and efficacy of combination therapy with aliskiren and amlodipine in patients with hypertension	embase	Not relevant to the research topic
467	2008	Ranibizumab Combined With Verteporfin Photodynamic Therapy in Neovascular Age-related Macular Degeneration (FOCUS): Year 2 Results	embase	Not relevant to the research topic
468	2007	I guidelines for perioperative evaluation	embase	Not relevant to the research topic
469	2007	Effects of a hospitalist care model on mortality of elderly patients with hip fractures	embase	Not relevant to the research topic
470	2007	CT manifestations of adrenal trauma: Experience with 73 cases	embase	Not relevant to the research topic
471	2006	Bisphosphonate therapy for the treatment of skeletal complications in patients with prostate cancer	embase	Not relevant to the research topic
472	2006	Ranibizumab combined with verteporfin photodynamic therapy in neovascular age-related macular degeneration: Year 1 results of the FOCUS study	embase	Not relevant to the research topic
473	2006	Prevention of anti-inflammatory drug-induced gastrointestinal damage: Benefits and risks of therapeutic strategies	embase	Not relevant to the research topic
474	2006	Geriatric pharmacotherapy updates	embase	Not relevant to the research topic
475	2003	Frailty and the biochemical effects of recombinant human growth hormone in women after surgery for hip fracture	embase	Not relevant to the research topic
476	1996	Postoperative pain management in the frail elderly	embase	Not relevant to the research topic
477	1994	Ketorolac-induced acute renal failure and hyperkalemia: Report of three cases	embase	Not relevant to the research topic
478	2023	Optimising Pre-Operative Intravenous Fluids to Reduce the Incidence of Acute Kidney Injury in Hip Fracture Patients	wos	Not relevant to the research topic
479	2023	Preoperative Hemoglobin <10 g/DL Predicts an Increase in Major Adverse Cardiac Events in Patients With Hip Fracture Over 80 Years: A Retrospective Cohort Study	wos	Not relevant to the research topic
480	2023	Obese elderly patients with hip fractures may have better survival outcomes after surgery	wos	Not relevant to the research topic
481	2023	Development and validation of risk prediction nomograms for acute respiratory failure in elderly patients with hip fracture	wos	Not relevant to the research topic
482	2023	Waiting more than 24 hours for hip fracture surgery is associated with increased risk of adverse outcomes for sicker patients: a nationwide cohort study of 63,998 patients using the Swedish Hip Fracture Register	wos	Not relevant to the research topic
483	2023	Regional versus general anesthesia in older patients for hip fracture surgery: a systematic review and meta-analysis of randomized controlled trials	wos	Not relevant to the research topic
484	2023	Comparison of risk of complication between neuraxial anaesthesia and general anaesthesia for hip fracture surgery: a systematic review and meta-analysis	wos	Not relevant to the research topic
485	2023	Preoperative moderate to severe anemia is associated with increased postoperative major adverse cardiac and cerebral events and pulmonary complications: a propensity score-matched analysis in hip fracture surgery patients over 80 years old	wos	Not relevant to the research topic
486	2023	A retrospective analysis of the incidence of postoperative delirium and the importance of database selection for its definition	wos	Not relevant to the research topic
487	2023	Seasonal mortality trends for hospitalised patients with acute kidney injury across England	wos	Not relevant to the research topic
488	2023	Understanding factors that impact the length of stay after total hip arthroplasty - A national in-patient sample-based study.	wos	Not relevant to the research topic
489	2023	Validity of 16 AHRQ Patient Safety Indicators to identify in-hospital complications: a medical record review across nine Swiss hospitals	wos	Duplicate literature
490	2023	Patient Characteristics, Length of Stay, Cost of Care, and Complications in Super-Obese Patients Undergoing Total Hip Arthroplasty A National Database Study	wos	Not relevant to the research topic
491	2023	Dialysis Patients Undergoing Total Hip Arthroplasty have Higher Rates of Morbidity and Mortality and Incur Greater Healthcare Costs: A National Database Study from 367,894 Patients	wos	Not relevant to the research topic
492	2023	Safety of Sodium-Glucose Cotransporter-2 Inhibitors in Patients with CKD and Type 2 Diabetes: Population-Based US Cohort Study	wos	Not relevant to the research topic
493	2023	Patients With Cirrhosis Have Higher Costs of Care, Longer Length of Stays, and More Perioperative Complications Following Total Knee Arthroplasty: A National Inpatient Sample-Based Study	wos	Not relevant to the research topic
494	2022	Incidence and risk factors of acute kidney injury after femoral neck fracture in elderly patients: a retrospective case-control study	wos	Duplicate literature
495	2022	Chronic liver disease and cirrhosis increase morbidity in geriatric patients treated surgically for hip fractures: analysis of the US Nationwide Inpatient Sample	wos	Duplicate literature
496	2022	The crucial factors influencing the development and outcomes of postoperative delirium in proximal femur fractures	wos	Not relevant to the research topic
497	2022	Prediction of acute kidney injury in patients with femoral neck fracture utilizing machine learning	wos	Not relevant to the research topic
498	2022	A Tool to Estimate Risk of 30-day Mortality and Complications After Hip Fracture Surgery: Accurate Enough for Some but Not All Purposes? A Study From the ACS-NSQIP Database	wos	Not relevant to the research topic
499	2022	Comparison of Prognostic Value of 10 Biochemical Indices at Admission for Prediction Postoperative Myocardial Injury and Hospital Mortality in Patients with Osteoporotic Hip Fracture	wos	Not relevant to the research topic
500	2022	Acute kidney injury after major orthopedic surgery: A retrospective study of frequency and related risk factors	wos	Not relevant to the research topic
501	2022	Comparison of Short, Intermediate, and Long Cephalomedullary Nail Length Outcomes in Elderly Intertrochanteric Femur Fractures	wos	Not relevant to the research topic
502	2022	Patients at a high risk of PJI: Can we reduce the incidence of infection using dual antibiotic-loaded bone cement?	wos	Not relevant to the research topic
503	2021	Risk factors and associated outcomes of acute kidney injury in hip fracture patients	wos	Duplicate literature
504	2021	The prevalence and risk factors of acute kidney injury in patients undergoing hip fracture surgery: a meta-analysis	wos	Duplicate literature
505	2021	Risk Factors Associated With Extended Length of Hospital Stay After Geriatric Hip Fracture	wos	Not relevant to the research topic
506	2021	Commentary on "Predictors of Acute Kidney Injury After Hip Fracture in Older Adults"	wos	Duplicate literature
507	2021	Improving Intravenous Fluid Therapy to Reduce the Incidence of Acute Kidney Injury in Hip Fracture Patients	wos	Duplicate literature
508	2021	IMPROVING INTRAVENOUS FLUID THERAPY TO REDUCE THE INCIDENCE OF ACUTE KIDNEY INJURY IN ELDERLY HIP FRACTURE PATIENTS	wos	Not relevant to the research topic
509	2021	Preoperative laboratory testing in elderly patients	wos	Duplicate literature
510	2021	Incidence, Risk-Factors and Associated Mortality of Complications in Orthogeriatric Co-Managed Inpatients	wos	Duplicate literature
511	2021	Perioperative acute kidney injury and urine output in lower limb arthroplasties	wos	Not relevant to the research topic
512	2021	Postoperative hypoalbuminemia is an independent predictor of 1-year mortality after surgery for geriatric intertrochanteric femoral fracture A retrospective cohort study	wos	Not relevant to the research topic
513	2021	Risk factors of postoperative complications following total knee arthroplasty in Korea A nationwide retrospective cohort study	wos	Not relevant to the research topic
514	2021	Comparing the Effects of General Versus Regional Anesthesia on Postoperative Mortality in Total and Partial Hip Arthroplasty	wos	Not relevant to the research topic
515	2021	What Is the Quality of Surgical Care for Patients with Hip Fractures at Critical Access Hospitals?	wos	Not relevant to the research topic
516	2021	Incidence and Risk Factors of In-Hospital Prosthesis-Related Complications Following Total Knee Arthroplasty: A Retrospective Nationwide Inpatient Sample Database Study	wos	Not relevant to the research topic
517	2021	Increased rate of complications in myasthenia gravis patients following hip and knee arthroplasty: a nationwide database study in the PearlDiver Database on 257,707 patients	wos	Not relevant to the research topic
518	2021	Impact of valvular heart disease on hip replacement: a retrospective nationwide inpatient sample database study	wos	Not relevant to the research topic
519	2020	Commentary on "Predictors of Acute Kidney Injury After Hip Fracture in Older Adults"	wos	Duplicate literature
520	2020	Determining risk factors of acute kidney injury after hip fracture surgery in elderly patients	wos	unable to retrieve full text
521	2020	Predictors of Acute Kidney Injury After Hip Fracture in Older Adults	wos	Not relevant to the research topic
522	2020	Factors associated with postoperative acute kidney injury after hip fractures in elderly patients	wos	Duplicate literature
523	2020	The necessity of routine postoperative laboratory tests after total hip arthroplasty for hip fracture in a semi-urgent clinical setting	wos	Not relevant to the research topic
524	2020	The Correlation between Preoperative and Postoperative Hypoalbuminaemia and the Development of Acute Kidney Injury with Respect to the KDIGO Criteria in the Hip Fracture Surgery in Elderly Patients	wos	Meet inclusion and exclusion criteria
525	2020	Complications following hip fracture: Results from the World Hip Trauma Evaluation cohort study	wos	Not relevant to the research topic
526	2020	ACUTE KIDNEY INJURY FOLLOWING SURGERY FOR HIP FRACTURE	wos	Not relevant to the research topic
527	2020	Factors associated with mortality due to trochanteric fracture. A cross-sectional study	wos	Not relevant to the research topic
528	2020	Prognostic Implications of Preoperative Pneumonia for Geriatric Patients Undergoing Hip Fracture Surgery or Arthroplasty	wos	Not relevant to the research topic
529	2020	Incidence and risk factors associated with postoperative delirium following primary elective total hip arthroplasty: a retrospective nationwide inpatient sample database study	wos	Not relevant to the research topic
530	2020	Sex differences in fracture outcomes within Taiwan population: A nationwide matched study	wos	Not relevant to the research topic
531	2019	Intraoperative hypotension is a risk factor for postoperative acute kidney injury after femoral neck fracture surgery: a retrospective study	wos	Not relevant to the research topic
532	2019	Effects of accelerated versus standard care surgery on the risk of acute kidney injury in patients with a hip fracture: a substudy protocol of the hip fracture Accelerated surgical TreaTment And Care tracK (HIP ATTACK) international randomised controlled trial	wos	Not relevant to the research topic
533	2019	Diastolic dysfunction and acute kidney injury in elderly patients with femoral neck fracture	wos	Not relevant to the research topic
534	2019	Acute Kidney Injury in Patients Undergoing Total Hip Arthroplasty: A Systematic Review and Meta-Analysis	wos	Not relevant to the research topic
535	2019	Perioperative multi-system optimization protocol in elderly hip fracture patients: a randomized-controlled trial	wos	Not relevant to the research topic
536	2019	Are Case Volume and Facility Complexity Level Associated With Postoperative Complications After Hip Fracture Surgery in the Veterans Affairs Healthcare System?	wos	Not relevant to the research topic
537	2019	Comparison of impact on death and critical care admission of acute kidney injury between common medical and surgical diagnoses	wos	Not relevant to the research topic
538	2019	Association of Statin Use and Mortality After Transcatheter Aortic Valve Replacement	wos	Not relevant to the research topic
539	2019	Anesthesia Type Is Not Associated With Postoperative Complications in the Care of Patients With Lower Extremity Traumatic Fractures	wos	Not relevant to the research topic
540	2019	30-day adverse events, length of stay and re-admissions following surgical management of pelvic/acetabular fractures.	wos	Not relevant to the research topic
541	2018	Pilot multi-centre randomised trial of the impact of pre-operative focused cardiac ultrasound on mortality and morbidity in patients having surgery for femoral neck fractures (ECHONOF-2 pilot)	wos	Not relevant to the research topic
542	2018	Chronic kidney disease and cause-specific hospitalisation: a matched cohort study using primary and secondary care patient data	wos	Not relevant to the research topic
543	2017	Acute and chronic kidney disease in elderly patients with hip fracture: prevalence, risk factors and outcome with development and validation of a risk prediction model for acute kidney injury	wos	Not relevant to the research topic
544	2017	Acute kidney injury can predict in-hospital and long-term mortality in elderly patients undergoing hip fracture surgery	wos	Not relevant to the research topic
545	2017	Levosimendan as a treatment for acute renal failure associated with cardiogenic shock after hip fracture	wos	Not relevant to the research topic
546	2017	Tight intra-operative blood pressure control versus standard care for patients undergoing hip fracture repair - Hip Fracture Intervention Study for Prevention of Hypotension (HIP-HOP) trial: study protocol for a randomised controlled trial	wos	Not relevant to the research topic
547	2016	Skeletal fractures in patients on renal replacement therapy: how large still is the knowledge gap?	wos	Not relevant to the research topic
548	2015	Implementing the Surgical Apgar Score in patients with trauma hip fracture	wos	Not relevant to the research topic
549	2015	Mortality and complications after hip fracture among elderly patients undergoing hemodialysis	wos	Duplicate literature
550	2015	Risk factors for renal dysfunction after total hip joint replacement; a retrospective cohort study	wos	Not relevant to the research topic
551	2015	Inpatient complications in patients with giant cell arteritis: decreased mortality and increased risk of thromboembolism, delirium and adrenal insufficiency	wos	Not relevant to the research topic
552	2014	The Impact of Acute Kidney Injury With Temporary Dialysis on the Risk of Fracture	wos	Not relevant to the research topic
553	2014	Prognosis of delirium in hospitalized elderly: worse than we thought	wos	Not relevant to the research topic
554	2014	Nationwide Inpatient Sample and National Surgical Quality Improvement Program Give Different Results in Hip Fracture Studies	wos	Not relevant to the research topic
555	2013	Which Patients Are at Risk for Kidney Dysfunction After Hip Fracture Surgery?	wos	Not relevant to the research topic
556	2012	Risk factors for acute kidney injury after hip fracture surgery in the elderly individuals.	wos	Not relevant to the research topic
557	2012	A national analysis of complications following hemiarthroplasty for hip fracture in older patients	wos	Not relevant to the research topic
558	2012	Incident user cohort study of risk for gastrointestinal bleed and stroke in individuals with major depressive disorder treated with antidepressants	wos	Not relevant to the research topic
559	2010	Acute renal dysfunction following hip fracture	wos	Duplicate literature
560	2010	Short-term mortality associated with failure to receive home care after hemiarthroplasty	wos	Not relevant to the research topic
561	2007	Effects of a hospitalist care model on mortality of elderly patients with hip fractures	wos	Not relevant to the research topic
562	2023	Bisphosphonates for osteoporosis in people with cystic fibrosis	cochrane library	Not relevant to the research topic
563	2023	Treatment for osteoporosis in people with beta‐thalassaemia	cochrane library	Not relevant to the research topic
564	2022	Cephalomedullary nails versus extramedullary implants for extracapsular hip fractures in older adults	cochrane library	Not relevant to the research topic
565	2022	Arthroplasties for hip fracture in adults	cochrane library	Not relevant to the research topic
566	2021	Multidisciplinary rehabilitation for older people with hip fractures	cochrane library	Not relevant to the research topic
567	2021	Internal fixation implants for intracapsular hip fractures in older adults	cochrane library	Not relevant to the research topic
568	2021	Dietary advice with or without oral nutritional supplements for disease‐related malnutrition in adults	cochrane library	Not relevant to the research topic
569	2021	Strategies for the removal of short‐term indwelling urethral catheters in adults	cochrane library	Not relevant to the research topic
570	2020	Vena caval filters for the prevention of pulmonary embolism	cochrane library	Not relevant to the research topic
571	2020	Minimally invasive parathyroidectomy guided by intraoperative parathyroid hormone monitoring (IOPTH) and preoperative imaging versus bilateral neck exploration for primary hyperparathyroidism in adults	cochrane library	Not relevant to the research topic
572	2020	Effects of oral vitamin D supplementation on linear growth and other health outcomes among children under five years of age	cochrane library	Not relevant to the research topic
573	2020	Printed educational materials: effects on professional practice and healthcare outcomes	cochrane library	Not relevant to the research topic
574	2019	Interventions for preventing bone disease in kidney transplant recipients	cochrane library	Not relevant to the research topic
575	2019	Telephone interventions, delivered by healthcare professionals, for providing education and psychosocial support for informal caregivers of adults with diagnosed illnesses	cochrane library	Not relevant to the research topic
576	2018	Exercise for reducing falls in people living with and beyond cancer	cochrane library	Not relevant to the research topic
577	2018	Intraoperative interventions for preventing surgical site infection: an overview of Cochrane Reviews	cochrane library	Not relevant to the research topic
578	2017	Direct‐acting antivirals for chronic hepatitis C	cochrane library	Not relevant to the research topic
579	2017	Adverse events associated with medium‐ and long‐term use of opioids for chronic non‐cancer pain: an overview of Cochrane Reviews	cochrane library	Not relevant to the research topic
580	2017	Bisphosphonates and other bone agents for breast cancer	cochrane library	Not relevant to the research topic
581	2017	Delivery arrangements for health systems in low‐income countries: an overview of systematic reviews	cochrane library	Not relevant to the research topic
582	2016	Perioperative fluid volume optimization following proximal femoral fracture	cochrane library	Not relevant to the research topic
583	2016	Automated telephone communication systems for preventive healthcare and management of long‐term conditions	cochrane library	Not relevant to the research topic
584	2014	Chinese herbal medicines for treating osteoporosis	cochrane library	Not relevant to the research topic
585	2014	Vitamin D and vitamin D analogues for preventing fractures in post‐menopausal women and older men	cochrane library	Not relevant to the research topic
586	2009	Progressive resistance strength training for improving physical function in older adults	cochrane library	Not relevant to the research topic
587	2023	老年股骨粗隆间骨折术后早期血红蛋白/红细胞分布宽度与急性肾损伤的相关性研究	cnki	Duplicate literature
588	2023	不同入路的髂筋膜间隙阻滞在髋关节手术围手术期镇痛效果的比较	cnki	Not relevant to the research topic
589	2022	当归补血汤治疗老年髋部骨折术后低蛋白血症的临床疗效观察	cnki	Not relevant to the research topic
590	2021	老年髋部骨折术后发生急性肾损伤的临床特点及危险因素分析	cnki	Meet inclusion and exclusion criteria
591	2021	高龄股骨颈骨折患者人工双极股骨头置换术后死亡危险因素分析	cnki	Duplicate literature
592	2018	80岁以上非骨折患者全髋关节置换术围术期内科并发症及分析	cnki	Duplicate literature
593	2016	中老年2型糖尿病、慢性肾功能不全患者骨质疏松性骨折风险分析	cnki	Duplicate literature
594	2016	骨科DCS救治90岁以上或肾衰或脑卒中后并髋部骨折的临床研究	cnki	Duplicate literature
595	2015	高龄患者股骨颈骨折术后急性肾损伤的危险因素分析	cnki	Duplicate literature
596	2023	合并严重基础疾病的髋部骨折患者急性肾损伤风险因素分析及预测模型建立	wanfang	The target Audience doesn't meet
597	2023	髋部骨折患者下肢深静脉血栓的回顾性病例研究	wanfang	Not relevant to the research topic
598	2023	老年股骨粗隆间骨折术后早期血红蛋白/红细胞分布宽度与急性肾损伤的相关性研究	wanfang	Meet inclusion and exclusion criteria
599	2023	髋关节置换术后急性肾损伤危险因素的研究进展	wanfang	Duplicate literature
600	2023	老年股骨粗隆间骨折术后急性肾损伤的危险因素分析	wanfang	Duplicate literature
601	2023	老年髋部骨折患者围术期急性心衰预测模型的构建与验证	wanfang	Not relevant to the research topic
602	2022	股骨小粗隆骨折移位对老年股骨粗隆间骨折患者术后髋关节功能影响的倾向性评分匹配分析	wanfang	Not relevant to the research topic
603	2022	老年髋部骨折患者术后谵妄的危险因素分析	wanfang	Duplicate literature
604	2022	老年股骨粗隆间骨折患者发生心力衰竭的影响因素分析	wanfang	Duplicate literature
605	2022	预测老年股骨粗隆间骨折术后并发症的列线图模型构建	wanfang	Not relevant to the research topic
606	2021	心脏功能对老年髋部骨折患者死亡发生率影响的临床分析	wanfang	Duplicate literature
607	2021	高龄老年髋部骨折患者围手术期并发症发生的危险因素分析	wanfang	Duplicate literature
608	2021	代谢综合征与老年股骨转子间骨折内固定术后不良事件发生的相关性分析	wanfang	Not relevant to the research topic
609	2021	老年女性2型糖尿病肾病患者骨代谢水平的临床特征及影响因素	wanfang	Not relevant to the research topic
610	2021	全髋关节置换术后院内假体并发症的发生率及危险因素分析：基于美国住院病人样本数据库的回顾性研究	wanfang	Not relevant to the research topic
611	2021	老年髋部骨折术后发生急性肾损伤的临床特点及危险因素分析	wanfang	Duplicate literature
612	2021	预测老年髋部骨折术后心血管意外事件风险的列线图模型的建立、验证与评价	wanfang	Not relevant to the research topic
613	2021	高龄股骨颈骨折患者人工双极股骨头置换术后死亡危险因素分析	wanfang	Duplicate literature
614	2021	美国住院病人髋膝关节置换术后谵妄发生率及危险因素	wanfang	Not relevant to the research topic
615	2020	Nottingham量化评分对于评估老年髋部骨折手术病人预后的意义	wanfang	Duplicate literature
616	2020	高龄患者髋部骨折术后肺部并发症的危险因素分析	wanfang	Duplicate literature
617	2020	高龄股骨颈骨折患者围术期发生心力衰竭的危险因素分析	wanfang	Duplicate literature
618	2020	老年髋部骨折术后肺部感染发生的危险因素及预后分析	wanfang	Duplicate literature
619	2020	老年髋部骨折患者术后30 d内新发心脏不良事件的危险因素分析	wanfang	Not relevant to the research topic
620	2020	股骨近端螺旋刀片抗旋髓内钉内固定在股骨粗隆间骨折的临床效果分析	wanfang	Not relevant to the research topic
621	2020	血清FGF21水平在维持性血液透析患者骨质疏松诊断中的预测价值研究	wanfang	Not relevant to the research topic
622	2020	老年髋部骨折术后1年内心血管事件多因素分析	wanfang	Not relevant to the research topic
623	2020	美国麻醉医师协会分级对老年髋部骨折患者预后的预测作用	wanfang	Duplicate literature
624	2019	心理护理对肾性骨病致股骨颈骨折患者焦虑及并发症发生率的影响	wanfang	Not relevant to the research topic
625	2019	合并慢性肾功能不全骨质疏松性骨折患者的围术期治疗	wanfang	Not relevant to the research topic
626	2019	新疆股骨转子间骨折的流行病学分析与预后研究	wanfang	Not relevant to the research topic
627	2018	老年髋部骨折围手术期并发症的人工神经网络预测模型的初步研究	wanfang	Not relevant to the research topic
628	2018	老年髋部骨折术后长期病死率及相关危险因素分析	wanfang	Duplicate literature
629	2018	老年髋部骨折患者术后心血管并发症的危险因素分析	wanfang	Duplicate literature
630	2018	老年髋部骨折患者术后呼吸和循环系统并发症危险因素分析	wanfang	Duplicate literature
631	2018	80岁以上非骨折患者全髋关节置换术围术期内科并发症及分析	wanfang	Duplicate literature
632	2018	老年髋部骨折手术风险评估表的制定	wanfang	Duplicate literature
633	2017	慢性肾功能不全增加中老年髋部骨折患者术前深静脉血栓的发生	wanfang	Not relevant to the research topic
634	2016	骨科DCS救治90岁以上或肾衰或脑卒中后并髋部骨折的临床研究	wanfang	Duplicate literature
635	2015	肾功能异常与老年髋部骨折预后的相关性研究	wanfang	Not relevant to the research topic
636	2015	手术损害控制救治90岁以上或合并慢性肾衰竭髋部骨折的临床观察	wanfang	Not relevant to the research topic
637	2015	高龄患者股骨颈骨折术后急性肾损伤的危险因素分析	wanfang	Duplicate literature
638	2014	老年髋部骨折患者围术期特点及手术疗效的危险因素分析	wanfang	Duplicate literature
639	2013	PCCP治疗老年股骨粗隆间骨折的临床观察与随访分析	wanfang	Not relevant to the research topic
640	2013	2型糖尿病患者骨代谢状况调查及FRAX骨折风险评估	wanfang	Not relevant to the research topic
641	2012	人工髋关节置换后深静脉血栓形成影响因素的回顾分析	wanfang	Duplicate literature
642	2010	同期多关节置换与分期多关节置换的安全性与有效性的系统评价	wanfang	Not relevant to the research topic
643	2010	心理干预对肾性骨病致股骨颈骨折患者焦虑及并发症发生率的影响	wanfang	Not relevant to the research topic
644	2008	骨科老年患者手术损害控制的临床应用与初步实验研究	wanfang	Not relevant to the research topic
645	2023	合并严重基础疾病的髋部骨折患者急性肾损伤风险因素分析及预测模型建立	sinomed	Duplicate literature
646	2023	老年股骨粗隆间骨折术后急性肾损伤的危险因素分析	sinomed	Duplicate literature
647	2023	髋关节置换术后急性肾损伤危险因素的研究进展	sinomed	Duplicate literature
648	2023	老年髋部骨折患者术后1年内死亡的危险因素分析	sinomed	Not relevant to the research topic
649	2023	老年髋部骨折患者术后1年内心力衰竭的相关危险因素分析	sinomed	Not relevant to the research topic
650	2022	老年股骨粗隆间骨折患者发生心力衰竭的影响因素分析	sinomed	Duplicate literature
651	2022	老年髋部骨折患者术后谵妄的危险因素分析	sinomed	Duplicate literature
652	2021	心脏功能对老年髋部骨折患者死亡发生率影响的临床分析	sinomed	Duplicate literature
653	2021	高龄老年髋部骨折患者围手术期并发症发生的危险因素分析	sinomed	Duplicate literature
654	2021	老年髋部骨折患者围术期泌尿系感染发生情况及相关危险因素分析	sinomed	Not relevant to the research topic
655	2021	老年髋部骨折术后发生急性肾损伤的临床特点及危险因素分析	sinomed	Duplicate literature
656	2021	高龄股骨颈骨折患者人工双极股骨头置换术后死亡危险因素分析	sinomed	Duplicate literature
657	2020	Nottingham量化评分对于评估老年髋部骨折手术病人预后的意义	sinomed	Duplicate literature
658	2020	高龄患者髋部骨折术后肺部并发症的危险因素分析	sinomed	Duplicate literature
659	2020	老年股骨颈骨折患者保守治疗2年生存率影响因素分析	sinomed	Not relevant to the research topic
660	2020	高龄股骨颈骨折患者围术期发生心力衰竭的危险因素分析	sinomed	Not relevant to the research topic
661	2020	老年髋部骨折术后肺部感染发生的危险因素及预后分析	sinomed	Duplicate literature
662	2020	老年髋部骨折患者术后30d内新发心脏不良事件的危险因素分析	sinomed	Not relevant to the research topic
663	2020	美国麻醉医师协会分级对老年髋部骨折患者预后的预测作用	sinomed	Duplicate literature
664	2019	新疆老年股骨转子间骨折患者术后预后影响因素分析	sinomed	Not relevant to the research topic
665	2018	老年髋部骨折手术风险评估表的制定	sinomed	Not relevant to the research topic
666	2018	老年髋部骨折患者术后呼吸和循环系统并发症危险因素分析	sinomed	Not relevant to the research topic
667	2018	老年髋部骨折术后长期病死率及相关危险因素分析	sinomed	Not relevant to the research topic
668	2018	80岁以上非骨折患者全髋关节置换术围术期内科并发症及分析	sinomed	Not relevant to the research topic
669	2018	老年髋部骨折患者术后心血管并发症的危险因素分析	sinomed	Duplicate literature
670	2016	中老年2型糖尿病、慢性肾功能不全患者骨质疏松性骨折风险分析	sinomed	Duplicate literature
671	2015	股骨转子间骨折围手术期的并发症及死亡原因分析	sinomed	Not relevant to the research topic
672	2015	高龄患者股骨颈骨折术后急性肾损伤的危险因素分析	sinomed	Duplicate literature
673	2014	老年髋部骨折患者围术期特点及手术疗效的危险因素分析	sinomed	Not relevant to the research topic
674	2014	老年髋部骨折患者术后早期效果及影响因素分析	sinomed	Not relevant to the research topic
675	2012	老年髋部骨折患者术后早期效果及影响因素分析	sinomed	Not relevant to the research topic
676	2012	80岁以上髋部骨质疏松性骨折患者院内死亡分析	sinomed	Not relevant to the research topic
677	2012	人工髋关节置换后深静脉血栓形成影响因素的回顾分析	sinomed	Not relevant to the research topic
678	2023	老年股骨粗隆间骨折术后急性肾损伤的危险因素分析	vip	Duplicate literature
679	2023	合并严重基础疾病的髋部骨折患者急性肾损伤风险因素分析及预测模型建立	vip	Duplicate literature
680	2021	老年髋部骨折术后发生急性肾损伤的临床特点及危险因素分析	vip	Duplicate literature
681	2015	高龄患者股骨颈骨折术后急性肾损伤的危险因素分析	vip	Not relevant to the research topic
